# Supplementary material for: Ring Expansion of Alkylidenecarbenes Derived from Lactams, Lactones, and Thiolactones into Strained Heterocyclic Alkynes: A Theoretical Study
Source: Molecules. 2019 Feb 7;24(3):593. doi: 10.3390/molecules24030593 (PMC6384652; doi:10.3390/molecules24030593)
Supplement: Supplementary file 1 [file molecules-24-00593-s001.zip]

Archive with 3 entries (2 files):
- molecules-427496-revise-SM/
- molecules-427496-revise-SM/molecules-427496-revise-SM.pdf
- molecules-427496-revise-SM/MoleculesCalculations.xlsx
