# Supplementary material for: Ring Expansion of Alkylidenecarbenes Derived from Lactams, Lactones, and Thiolactones into Strained Heterocyclic Alkynes: A Theoretical Study
Source: Molecules. 2019 Feb 7;24(3):593. doi: 10.3390/molecules24030593 (PMC6384652; doi:10.3390/molecules24030593)
Supplement: Supplementary file 1 [file molecules-24-00593-s001.zip › molecules-427496-revise-SM/MoleculesCalculations.xlsx]

## Sheet: Beta
Beta series
B3LYP/6-311+G**
Species	E + ZPVE (hartree)	Rel E (Hartree)	Rel E (kcal/mol)	Img Freq	<S^2>		Species	E + ZPVE (hartree)	Rel E (Hartree)	Rel E (kcal/mol)	Img Freq	<S^2>		Species	E + ZPVE (hartree)	Rel E (Hartree)	Rel E (kcal/mol)	Img Freq	<S^2>
Azacarbene (s)	-209.97	0	0	0			Oxacarbene (s)	-229.846	0	0	0			Thiacarbene (s)	-552.85	0	0	0
Azacarbene (t)	-209.95	0.019847	12.454	0	2		Oxacarbene (t)	-229.821	0.02496	15.6624	0	2		Thiacarbene (t)	-552.815	0.034547	21.6782	0	2
Azacyclopentyne	-209.967	0.002755	1.72876	0			Oxacyclopentyne	X	X	X	X			Thiacyclopentyne	-552.855	-0.005159	-3.23727	0
TS-N shift	-209.943	0.026568	16.6714	1										TS-S shift	-552.845	0.004506	2.82751	1
TS-C shift	-209.96	0.010255	6.43501	1										TS-C shift	-552.831	0.018699	11.7336	1
CCSD(T)/cc-pVTZ//B3LYP/6-311+G**
Species	E (hartree)	Rel E (Hartree)	Rel E (kcal/mol)	T1Diag			Species	E (hartree)	Rel E (Hartree)	Rel E (kcal/mol)	T1Diag			Species	E (hartree)	Rel E (Hartree)	Rel E (kcal/mol)	T1Diag
Azacarbene (s)	-209.614	0	0	0.015			Oxacarbene (s)	-229.461	0	0	0.016			Thiacarbene (s)	-552.102	0	0	0.016
Azacarbene (t)	-209.584	0.029467	18.4905	0.017			Oxacarbene (t)	-229.428	0.03365	21.1154	0.02			Thiacarbene (t)	-552.056	0.045676	28.6617	0.027
Azacyclopentyne	-209.61	0.00313	1.96407	0.04										Thiacyclopentyne	-552.112	-0.009618	-6.0353	0.031
TS-N shift	-209.589	0.024775	15.5463	0.021										TS-S shift	-552.101	0.001225	0.768687	0.015
TS-C shift	-209.606	0.007655	4.80351	0.013										TS-C shift	-552.087	0.015113	9.48341	0.017
CCSD/6-311+G**
Species	E + ZPVE (hartree)	Rel E (Hartree)	Rel E (kcal/mol)	Img Freq	<S^2>		Species	E + ZPVE (hartree)	Rel E (Hartree)	Rel E (kcal/mol)	Img Freq	<S^2>		Species	E + ZPVE (hartree)	Rel E (Hartree)	Rel E (kcal/mol)	Img Freq	<S^2>
Azacarbene (s)	-209.375	0	0	0			Oxacarbene (s)	-229.225	0	0	0			Thiacarbene (s)	-551.858	0	0	0
Azacarbene (t)	-209.35	0.025375	15.9228	0	2		Oxacarbene (t)	-229.195	0.029616	18.584	0	2		Thiacarbene (t)	-551.817	0.04137	25.9597	0	2
Azacyclopentyne	-209.367	0.008476	5.31869	0			Oxacyclopentyne	-229.205	0.019618	12.3103	0			Thiacyclopentyne	-551.859	-0.000895	-0.561613	0
TS-N shift	-209.344	0.031232	19.5981	1			TS-O shift	-229.176	0.049099	30.8096	1			TS-S shift	-551.849	0.008736	5.48184	1
TS-C shift	-209.363	0.012471	7.82555	1			TS-C shift	-229.205	0.020177	12.6611	1			TS-C shift	-551.837	0.020677	12.9748	1
CCSD(T)/cc-pVTZ//CCSD/6-311+G**
Species	E (hartree)	Rel E (Hartree)	Rel E (kcal/mol)	T1Diag			Species	E (hartree)	Rel E (Hartree)	Rel E (kcal/mol)	T1Diag			Species	E (hartree)	Rel E (Hartree)	Rel E (kcal/mol)	T1Diag
Azacarbene (s)	-209.614	0	0	0.016			Oxacarbene (s)	-229.461	0	0	0.016			Thiacarbene (s)	-552.102	0	0	0.016
Azacarbene (t)	-209.584	0.029654	18.6079	0.018			Oxacarbene (t)	-229.428	0.033636	21.1066	0.02			Thiacarbene (t)	-552.056	0.045712	28.6843	0.025
Azacyclopentyne	-209.613	0.000916	0.57479	0.04			Oxacyclopentyne	-229.452	0.008941	5.61048	0.046			Thiacyclopentyne	-552.114	-0.011536	-7.23884	0.031
TS-N shift	-209.588	0.025318	15.887	0.022			TS-O shift	-229.418	0.043414	27.2423	0.026			TS-S shift	-552.102	0.000206	0.129265	0.016
TS-C shift	-209.606	0.007448	4.67362	0.014			TS-C shift	-229.447	0.014557	9.13452	0.029			TS-C shift	-552.087	0.015154	9.50914	0.018
BD(T)/cc-pVDZ//CCSD/6-311+G**
Species	E (hartree)	Rel E (Hartree)	Rel E (kcal/mol)				Species	E (hartree)	Rel E (Hartree)	Rel E (kcal/mol)				Species	E (hartree)	Rel E (Hartree)	Rel E (kcal/mol)
Azacarbene (s)	-209.41	0	0				Oxacarbene (s)	-229.237	0	0				Thiacarbene (s)	-551.891	0	0
Azacarbene (t)	-209.381	0.0281497	17.664				Oxacarbene (t)	-229.205	0.0315828	19.8182				Thiacarbene (t)	-551.847	0.0439655	27.5884
Azacyclopentyne	-209.405	0.00423727	2.65889				Oxacyclopentyne	-229.225	0.0117798	7.39184				Thiacyclopentyne	-551.898	-0.00738169	-4.63201
TS-N shift	-209.381	0.0282861	17.7496				TS-O shift	-229.191	0.0455706	28.5955				TS-S shift	-551.886	0.00436902	2.74156
TS-C shift	-209.398	0.011708	7.34678				TS-C shift	-229.219	0.0182746	11.4673				TS-C shift	-551.872	0.0192623	12.0871
BD(T)/cc-pVTZ//CCSD/6-311+G**
Species	E (hartree)	Rel E (Hartree)	Rel E (kcal/mol)				Species	E (hartree)	Rel E (Hartree)	Rel E (kcal/mol)				Species	E (hartree)	Rel E (Hartree)	Rel E (kcal/mol)
Azacarbene (s)	-209.614	0	0				Oxacarbene (s)	-229.461	0	0				Thiacarbene (s)	-552.102	0	0
Azacarbene (t)	-209.584	0.0296398	18.599				Oxacarbene (t)	-229.427	0.0336282	21.1017				Thiacarbene (t)	-552.056	0.0455032	28.5533
Azacyclopentyne	-209.612	0.00167382	1.05032				Oxacyclopentyne	-229.451	0.0102755	6.44785				Thiacyclopentyne	-552.113	-0.01075	-6.74564
TS-N shift	-209.588	0.0255333	16.0221				TS-O shift	-229.417	0.0437172	27.4325				TS-S shift	-552.102	0.00030437	0.190992
TS-C shift	-209.606	0.00751854	4.71788				TS-C shift	-229.446	0.0149692	9.39315				TS-C shift	-552.087	0.0152662	9.57952
BD(TQ)/cc-pVDZ//CCSD/6-311+G**
Species	E (hartree)	Rel E (Hartree)	Rel E (kcal/mol)				Species	E (hartree)	Rel E (Hartree)	Rel E (kcal/mol)				Species	E (hartree)	Rel E (Hartree)	Rel E (kcal/mol)
Azacarbene (s)	-209.411	0	0				Oxacarbene (s)	-229.238	0	0				Thiacarbene (s)	-551.892	0	0
Azacarbene (t)	-209.383	0.0281261	17.6492				Oxacarbene (t)	-229.207	0.0317128	19.8998				Thiacarbene (t)	-551.848	0.0439734	27.5933
Azacyclopentyne	-209.407	0.00411958	2.58504				Oxacyclopentyne	-229.227	0.0114112	7.1605				Thiacyclopentyne	-551.9	-0.00769889	-4.83105
TS-N shift	-209.382	0.0288421	18.0984				TS-O shift	-229.192	0.0463829	29.1053				TS-S shift	-551.887	0.00489146	3.06939
TS-C shift	-209.399	0.0123121	7.72584				TS-C shift	-229.219	0.0188041	11.7996				TS-C shift	-551.872	0.019959	12.5243
Effective BD(TQ)/cc-pVTZ//CCSD/6-311+G**
(extrapolated from BD(T)/cc-pVDZ, BD(T)/cc-pVTZ, and BD(TQ)/cc-pVDZ)
Species	E (hartree)	Rel E (Hartree)	Rel E (kcal/mol)				Species	E (hartree)	Rel E (Hartree)	Rel E (kcal/mol)				Species	E (hartree)	Rel E (Hartree)	Rel E (kcal/mol)
Azacarbene (s)	-209.615	0	0				Oxacarbene (s)	-229.462	0	0				Thiacarbene (s)	-552.103	0	0
Azacarbene (t)	-209.585	0.0296162	18.5842				Oxacarbene (t)	-229.428	0.0337582	21.1833				Thiacarbene (t)	-552.058	0.045511	28.5582
Azacyclopentyne	-209.613	0.00155613	0.976472				Oxacyclopentyne	-229.452	0.00990679	6.21651				Thiacyclopentyne	-552.114	-0.0110672	-6.94469
TS-N shift	-209.589	0.0260892	16.371				TS-O shift	-229.418	0.0445295	27.9423				TS-S shift	-552.102	0.00082681	0.518823
TS-C shift	-209.607	0.00812262	5.09694				TS-C shift	-229.447	0.0154987	9.72543				TS-C shift	-552.087	0.0159628	10.0167
MP4SDTQ/cc-pVTZ//CCSD/6-311+G**
Species	E (hartree)	Rel E (Hartree)	Rel E (kcal/mol)				Species	E (hartree)	Rel E (Hartree)	Rel E (kcal/mol)				Species	E (hartree)	Rel E (Hartree)	Rel E (kcal/mol)
Azacarbene (s)	-209.614	0	0				Oxacarbene (s)	-229.463	0	0				Thiacarbene (s)	-552.103	0	0
Azacarbene (t)	-209.584	0.0303208	19.0263				Oxacarbene (t)	-229.429	0.0340578	21.3713				Thiacarbene (t)	-552.054	0.04829	30.302
Azacyclopentyne	-209.609	0.00557183	3.49632				Oxacyclopentyne	-229.449	0.0142787	8.95987				Thiacyclopentyne	-552.115	-0.0126801	-7.95676
TS-N shift	-209.591	0.0231658	14.5365				TS-O shift	-229.422	0.0408655	25.6431				TS-S shift	-552.106	-0.00339645	-2.13127
TS-C shift	-209.611	0.00360561	2.26252				TS-C shift	-229.45	0.0132241	8.29813				TS-C shift	-552.091	0.0115685	7.25921

## Sheet: Gamma
Gamma series
B3LYP/6-311+G**
Species	E + ZPVE (hartree)	Rel E (Hartree)	Rel E (kcal/mol)	Img Freq	<S^2>		Species	E + ZPVE (hartree)	Rel E (Hartree)	Rel E (kcal/mol)	Img Freq	<S^2>		Species	E + ZPVE (hartree)	Rel E (Hartree)	Rel E (kcal/mol)	Img Freq	<S^2>
Azacarbene (s)	-249.3	0	0	0			Oxacarbene (s)	-269.176	0	0	0			Thiacarbene (s)	-592.174	0	0	0
Azacarbene (t)	-249.279	0.021134	13.2616	0	2		Oxacarbene (t)	-269.145	0.030996	19.45	0	2		Thiacarbene (t)	-592.134	0.040003	25.1019	0	2
Azacyclohexyne	-249.312	-0.011876	-7.45219	0			Oxacyclohexyne	-269.182	-0.00618	-3.87795	0			Thiacyclohexyne	-592.198	-0.02369	-14.8655	0
TS-N shift	-249.269	0.031302	19.642	1			TS-O shift	-269.134	0.042053	26.3883	1			TS-S shift	-592.169	0.005286	3.31696	1
TS-C shift	-249.287	0.013413	8.41666	1			TS-C shift	-269.159	0.017122	10.7441	1			TS-C shift	-592.15	0.023893	14.9929	1
CCSD(T)/cc-pVTZ//B3LYP/6-311+G**
Species	E (hartree)	Rel E (Hartree)	Rel E (kcal/mol)	T1Diag			Species	E (hartree)	Rel E (Hartree)	Rel E (kcal/mol)	T1Diag			Species	E (hartree)	Rel E (Hartree)	Rel E (kcal/mol)	T1Diag
Azacarbene (s)	-248.89	0	0	0.014			Oxacarbene (s)	-268.737	0	0	0.014			Thiacarbene (s)	-591.373	0	0	0.014
Azacarbene (t)	-248.861	0.029653	18.6073	0.015			Oxacarbene (t)	-268.697	0.039739	24.9362	0.017			Thiacarbene (t)	-591.322	0.050612	31.759	0.022
Azacyclohexyne	-248.906	-0.015323	-9.61518	0.016			Oxacyclohexyne	-268.746	-0.009179	-5.75982	0.018			Thiacyclohexyne	-591.4	-0.026551	-16.6608	0.016
TS-N shift	-248.858	0.032579	20.4433	0.018			TS-O shift	-268.691	0.045862	28.7784	0.02			TS-S shift	-591.367	0.005976	3.74994	0.017
TS-C shift	-248.877	0.01344	8.4336	0.012			TS-C shift	-268.721	0.016464	10.3312	0.013			TS-C shift	-591.35	0.022655	14.216	0.014
CCSD/6-311+G**
Species	E + ZPVE (hartree)	Rel E (Hartree)	Rel E (kcal/mol)	Img Freq	<S^2>		Species	E + ZPVE (hartree)	Rel E (Hartree)	Rel E (kcal/mol)	Img Freq	<S^2>		Species	E + ZPVE (hartree)	Rel E (Hartree)	Rel E (kcal/mol)	Img Freq	<S^2>
Azacarbene (s)	-248.59	0	0	0			Oxacarbene (s)	-268.438	0	0	0			Thiacarbene (s)	-591.067	0	0	0
Azacarbene (t)	-248.564	0.025297	15.8739	0	2		Oxacarbene (t)	-268.403	0.034974	21.9462	0	2		Thiacarbene (t)	-591.022	0.045847	28.769	0	2
Azacyclohexyne	-248.597	-0.007501	-4.70688	0			Oxacyclohexyne	-268.439	-0.001086	-0.681465	0			Thiacyclohexyne	-591.086	-0.018423	-11.5604	0
TS-N shift	-248.552	0.037996	23.8425	1			TS-O shift	-268.387	0.051209	32.1336	1			TS-S shift	-591.053	0.014423	9.05043	1
TS-C shift	-248.572	0.017885	11.2228	1			TS-C shift	-268.417	0.021533	13.512	1			TS-C shift	-591.04	0.027786	17.4357	1
CCSD(T)/cc-pVTZ//CCSD/6-311+G**
Species	E (hartree)	Rel E (Hartree)	Rel E (kcal/mol)	T1Diag			Species	E (hartree)	Rel E (Hartree)	Rel E (kcal/mol)	T1Diag			Species	E (hartree)	Rel E (Hartree)	Rel E (kcal/mol)	T1Diag
Azacarbene (s)	-248.891	0	0	0.014			Oxacarbene (s)	-268.737	0	0	0.014			Thiacarbene (s)	-591.373	0	0	0.014
Azacarbene (t)	-248.861	0.029829	18.7177	0.015			Oxacarbene (t)	-268.698	0.039667	24.891	0.017			Thiacarbene (t)	-591.323	0.050633	31.7722	0.021
Azacyclohexyne	-248.907	-0.015938	-10.0011	0.015			Oxacyclohexyne	-268.747	-0.009964	-6.25241	0.017			Thiacyclohexyne	-591.4	-0.026981	-16.9306	0.015
TS-N shift	-248.858	0.032683	20.5086	0.019			TS-O shift	-268.691	0.04597	28.8462	0.022			TS-S shift	-591.367	0.00581	3.64577	0.018
TS-C shift	-248.877	0.013251	8.315	0.012			TS-C shift	-268.721	0.016108	10.1078	0.013			TS-C shift	-591.351	0.022559	14.1558	0.015

## Sheet: Delta
Delta series
B3LYP/6-311+G**
Species	E + ZPVE (hartree)	Rel E (Hartree)	Rel E (kcal/mol)	Img Freq	<S^2>		Species	E + ZPVE (hartree)	Rel E (Hartree)	Rel E (kcal/mol)	Img Freq	<S^2>		Species	E + ZPVE (hartree)	Rel E (Hartree)	Rel E (kcal/mol)	Img Freq	<S^2>
Azacarbene (s)	-288.605	0	0	0			Oxacarbene (s)	-308.476	0	0	0			Thiacarbene (s)	-631.487	0	0	0
Azacarbene (t)	-288.577	0.027589	17.3121	0	2		Oxacarbene (t)	-308.438	0.03813	23.9266	0	2		Thiacarbene (t)	-631.427	0.05926	37.1856	0	2
Azacycloheptyne	-288.637	-0.032282	-20.257	0			Oxacycloheptyne	-308.508	-0.031965	-20.058	0			Thiacycloheptyne	-631.514	-0.027066	-16.9839	0
TS-N shift	-288.573	0.032198	20.2042	1			TS-O shift	-308.44	0.036017	22.6007	1			TS-S shift	-631.477	0.009796	6.14699	1
TS-C shift	-288.591	0.013739	8.62122	1			TS-C shift	-308.463	0.012826	8.04832	1			TS-C shift	-631.455	0.031893	20.0129	1
CCSD(T)/cc-pVTZ//B3LYP/6-311+G**
Species	E (hartree)	Rel E (Hartree)	Rel E (kcal/mol)	T1Diag			Species	E (hartree)	Rel E (Hartree)	Rel E (kcal/mol)	T1Diag			Species	E (hartree)	Rel E (Hartree)	Rel E (kcal/mol)	T1Diag
Azacarbene (s)	-288.143	0	0	0.012			Oxacarbene (s)	-307.982	0	0	0.014			Thiacarbene (s)	-630.634	0	0	0.013
Azacarbene (t)	-288.104	0.03897	24.4537	0.015			Oxacarbene (t)	-307.934	0.04789	30.051	0.016			Thiacarbene (t)	-630.56	0.073335	46.0177	0.021
Azacycloheptyne	-288.174	-0.030919	-19.4017	0.012			Oxacycloheptyne	-308.017	-0.034571	-21.6933	0.012			Thiacycloheptyne	-630.66	-0.026854	-16.8509	0.012
TS-N shift	-288.104	0.039198	24.5967	0.018			TS-O shift	-307.94	0.041687	26.1586	0.02			TS-S shift	-630.619	0.01436	9.0109	0.017
TS-C shift	-288.126	0.017507	10.9856	0.012			TS-C shift	-307.969	0.013383	8.39783	0.012			TS-C shift	-630.599	0.034902	21.901	0.013
CCSD/6-311+G**
Species	E + ZPVE (hartree)	Rel E (Hartree)	Rel E (kcal/mol)	Img Freq	<S^2>		Species	E + ZPVE (hartree)	Rel E (Hartree)	Rel E (kcal/mol)	Img Freq	<S^2>		Species	E + ZPVE (hartree)	Rel E (Hartree)	Rel E (kcal/mol)	Img Freq	<S^2>
Azacarbene (s)	-287.777	0	0	0			Oxacarbene (s)	-307.623	0	0	0			Thiacarbene (s)	-630.261	0	0	0
Azacarbene (t)	-287.746	0.03154	19.7914	0	2		Oxacarbene (t)	-307.578	0.044172	27.7179	0	2		Thiacarbene (t)	-630.197	0.063861	40.0728	0	2
Azacycloheptyne	-287.805	-0.027561	-17.2945	0			Oxacycloheptyne	-307.649	-0.026404	-16.5685	0			Thiacycloheptyne	-630.286	-0.025039	-15.712	0
TS-N shift	-287.737	0.039958	25.0736	1			TS-O shift	-307.576	0.046856	29.4021	1			TS-S shift	-630.246	0.015416	9.67354	1
TS-C shift	-287.76	0.017739	11.1312	1			TS-C shift	-307.604	0.018843	11.824	1			TS-C shift	-630.228	0.033652	21.1166	1
CCSD(T)/cc-pVTZ//CCSD/6-311+G**
Species	E (hartree)	Rel E (Hartree)	Rel E (kcal/mol)	T1Diag			Species	E (hartree)	Rel E (Hartree)	Rel E (kcal/mol)	T1Diag			Species	E (hartree)	Rel E (Hartree)	Rel E (kcal/mol)	T1Diag
Azacarbene (s)	-288.143	0	0	0.012			Oxacarbene (s)	-307.982	0	0	0.013			Thiacarbene (s)	-630.634	0	0	0.013
Azacarbene (t)	-288.104	0.039137	24.5585	0.015			Oxacarbene (t)	-307.934	0.047717	29.9424	0.016			Thiacarbene (t)	-630.56	0.0734	46.0585	0.02
Azacycloheptyne	-288.175	-0.031395	-19.7004	0.012			Oxacycloheptyne	-308.017	-0.03507	-22.0064	0.013			Thiacycloheptyne	-630.661	-0.027103	-17.0071	0.012
TS-N shift	-288.105	0.038937	24.433	0.019			TS-O shift	-307.94	0.041575	26.0883	0.021			TS-S shift	-630.619	0.014368	9.01592	0.017
TS-C shift	-288.126	0.017279	10.8426	0.012			TS-C shift	-307.969	0.012887	8.08659	0.013			TS-C shift	-630.599	0.034733	21.795	0.013
